# Supplementary material for: Mapping insecticide resistance and characterization of resistance mechanisms in Anopheles arabiensis (Diptera: Culicidae) in Ethiopia
Source: Parasit Vectors. 2017 Sep 2;10:407. doi: 10.1186/s13071-017-2342-y (PMC5581456; doi:10.1186/s13071-017-2342-y)
Supplement: Supplementary file 1 — Program and output of statistical analysis. (R 6 kb) [file 13071_2017_2342_MOESM1_ESM.r]

#Kruskall Wallis test for insecticide 1:DDT

mortality<-read.csv("mortality1.csv")
mortality$mortality<-100*mortality$nmort/mortality$nmosq
mortality.i1<-mortality[mortality$Insecticide==1,]
kruskal.test(mortality ~ Site, data = mortality.i1)
aggregate(mortality.i1$mortality,list(Site=mortality.i1$Site),mean)

#Kruskall Wallis test for insecticide 2:Deltamethrin

mortality<-read.csv("mortality1.csv")
mortality$mortality<-100*mortality$nmort/mortality$nmosq
mortality.i2<-mortality[mortality$Insecticide==2,]
kruskal.test(mortality ~ Site, data = mortality.i2)
aggregate(mortality.i2$mortality,list(Site=mortality.i2$Site),mean)


#Kruskall Wallis test for insecticide 3:Bendiocarb

mortality<-read.csv("mortality1.csv")
mortality$mortality<-100*mortality$nmort/mortality$nmosq
mortality.i3<-mortality[mortality$Insecticide==3,]
kruskal.test(mortality ~ Site, data = mortality.i3)
aggregate(mortality.i3$mortality,list(Site=mortality.i3$Site),mean)

#Kruskall Wallis test for insecticide 4:Propoxur

mortality<-read.csv("mortality1.csv")
mortality$mortality<-100*mortality$nmort/mortality$nmosq
mortality.i4<-mortality[mortality$Insecticide==4,]
kruskal.test(mortality ~ Site, data = mortality.i4)
aggregate(mortality.i4$mortality,list(Site=mortality.i4$Site),mean)


#Kruskall Wallis test for insecticide 5:Pirimiphos-methyl

mortality<-read.csv("mortality1.csv")
mortality$mortality<-100*mortality$nmort/mortality$nmosq
mortality.i5<-mortality[mortality$Insecticide==5,]
kruskal.test(mortality ~ Site, data = mortality.i5) 
aggregate(mortality.i5$mortality,list(Site=mortality.i5$Site),mean)


#Kruskall Wallis test for insecticide 6 :Fenitrothion

mortality<-read.csv("mortality1.csv")
mortality$mortality<-100*mortality$nmort/mortality$nmosq
mortality.i6<-mortality[mortality$Insecticide==6,]
kruskal.test(mortality ~ Site, data = mortality.i6) 
aggregate(mortality.i6$mortality,list(Site=mortality.i6$Site),mean)


#Kruskall Wallis test for insecticide 7 :Malathion

mortality<-read.csv("mortality1.csv")
mortality$mortality<-100*mortality$nmort/mortality$nmosq
mortality.i7<-mortality[mortality$Insecticide==7,]
kruskal.test(mortality ~ Site, data = mortality.i7) 
aggregate(mortality.i7$mortality,list(Site=mortality.i7$Site),mean)


#Output of the programme 

> mortality$mortality<-100*mortality$nmort/mortality$nmosq
> mortality$mortality<-100*mortality$nmort/mortality$nmosq
> mortality.i1<-mortality[mortality$Insecticide==1,]
> kruskal.test(mortality ~ Site, data = mortality.i1)

        Kruskal-Wallis rank sum test

data:  mortality by Site
Kruskal-Wallis chi-squared = 24.011, df = 8, p-value = 0.002282

> aggregate(mortality.i1$mortality,list(Site=mortality.i1$Site),mean)
  Site        x
1    1 15.66667
2    2 20.33333
3    3 24.00000
4    4 11.00000
5    5 27.00000
6    6 26.00000
7    7 20.50000
8    8  3.00000
9    9  9.00000
> mortality<-read.csv("mortality1.csv")
> mortality$mortality<-100*mortality$nmort/mortality$nmosq
> mortality.i2<-mortality[mortality$Insecticide==2,]
> kruskal.test(mortality ~ Site, data = mortality.i2)

        Kruskal-Wallis rank sum test

data:  mortality by Site
Kruskal-Wallis chi-squared = 33.339, df = 8, p-value = 5.35e-05

> aggregate(mortality.i2$mortality,list(Site=mortality.i2$Site),mean)
  Site        x
1    1 40.66667
2    2 29.00000
3    3 33.33333
4    4 18.00000
5    5 47.00000
6    6 59.74074
7    7 39.00000
8    8 25.00000
9    9  9.00000
> mortality<-read.csv("mortality1.csv")
> mortality$mortality<-100*mortality$nmort/mortality$nmosq
> mortality.i3<-mortality[mortality$Insecticide==3,]
> kruskal.test(mortality ~ Site, data = mortality.i3)

        Kruskal-Wallis rank sum test

data:  mortality by Site
Kruskal-Wallis chi-squared = 33.581, df = 8, p-value = 4.838e-05

> aggregate(mortality.i3$mortality,list(Site=mortality.i3$Site),mean)
  Site         x
1    1  99.66667
2    2  96.00000
3    3  99.00000
4    4  92.00000
5    5  99.00000
6    6 100.00000
7    7  99.00000
8    8  93.00000
9    9  99.00000
> mortality<-read.csv("mortality1.csv")
> mortality$mortality<-100*mortality$nmort/mortality$nmosq
> mortality.i4<-mortality[mortality$Insecticide==4,]
> kruskal.test(mortality ~ Site, data = mortality.i4)

        Kruskal-Wallis rank sum test

data:  mortality by Site
Kruskal-Wallis chi-squared = 36.41, df = 8, p-value = 1.477e-05

> aggregate(mortality.i4$mortality,list(Site=mortality.i4$Site),mean)
  Site         x
1    1  97.33333
2    2  95.00000
3    3  98.66667
4    4  92.00000
5    5  99.50000
6    6 100.00000
7    7 100.00000
8    8  82.00000
9    9 100.00000
> mortality<-read.csv("mortality1.csv")
> mortality$mortality<-100*mortality$nmort/mortality$nmosq
> mortality.i5<-mortality[mortality$Insecticide==5,]
> kruskal.test(mortality ~ Site, data = mortality.i5) 

        Kruskal-Wallis rank sum test

data:  mortality by Site
Kruskal-Wallis chi-squared = 15.039, df = 8, p-value = 0.0584

> aggregate(mortality.i5$mortality,list(Site=mortality.i5$Site),mean)
  Site         x
1    1 100.00000
2    2  96.00000
3    3  98.66667
4    4 100.00000
5    5  98.50000
6    6  98.00000
7    7  99.50000
8    8  98.00000
9    9  97.00000
> mortality<-read.csv("mortality1.csv")
> mortality$mortality<-100*mortality$nmort/mortality$nmosq
> mortality.i6<-mortality[mortality$Insecticide==6,]
> kruskal.test(mortality ~ Site, data = mortality.i6) 

        Kruskal-Wallis rank sum test

data:  mortality by Site
Kruskal-Wallis chi-squared = 14.861, df = 8, p-value = 0.06191

> aggregate(mortality.i6$mortality,list(Site=mortality.i6$Site),mean)
  Site         x
1    1 100.00000
2    2  97.33333
3    3 100.00000
4    4 100.00000
5    5  99.50000
6    6 100.00000
7    7 100.00000
8    8  99.00000
9    9 100.00000
> mortality<-read.csv("mortality1.csv")
> mortality$mortality<-100*mortality$nmort/mortality$nmosq
> mortality.i7<-mortality[mortality$Insecticide==7,]
> kruskal.test(mortality ~ Site, data = mortality.i7) 

        Kruskal-Wallis rank sum test

data:  mortality by Site
Kruskal-Wallis chi-squared = 10.793, df = 5, p-value = 0.05565

> aggregate(mortality.i7$mortality,list(Site=mortality.i7$Site),mean)
  Site    x
1    1 82.5
2    2 92.0
3    3 93.0
4    5 78.0
5    6 88.0
6    7 70.0
> 
