# Supplementary material for: Mapping insecticide resistance and characterization of resistance mechanisms in Anopheles arabiensis (Diptera: Culicidae) in Ethiopia
Source: Parasit Vectors. 2017 Sep 2;10:407. doi: 10.1186/s13071-017-2342-y (PMC5581456; doi:10.1186/s13071-017-2342-y)
Supplement: Supplementary file 2 — Mosquito mortality data recorded according to WHO insecticide susceptibility test procedure. (CSV 7 kb) [file 13071_2017_2342_MOESM2_ESM.csv]

year	Site	Insecticide	Replicate	nmosq	nmort
2013	1	1	1	25	4
2013	1	1	2	25	4
2013	1	1	3	25	6
2013	1	1	4	25	3
2013	1	2	1	25	6
2013	1	2	2	25	5
2013	1	2	3	25	8
2013	1	2	4	25	4
2013	1	3	1	25	25
2013	1	3	2	25	25
2013	1	3	3	25	25
2013	1	3	4	25	25
2013	1	4	1	25	25
2013	1	4	2	25	25
2013	1	4	3	25	25
2013	1	4	4	25	25
2013	1	5	1	25	25
2013	1	5	2	25	25
2013	1	5	3	25	25
2013	1	5	4	25	25
2013	1	6	1	25	25
2013	1	6	2	25	25
2013	1	6	3	25	25
2013	1	6	4	25	25
2013	1	7	1	25	20
2013	1	7	2	25	12
2013	1	7	3	25	17
2013	1	7	4	25	19
2013	2	1	1	25	2
2013	2	1	2	25	8
2013	2	1	3	25	3
2013	2	1	4	25	5
2013	2	2	1	25	6
2013	2	2	2	25	6
2013	2	2	3	25	6
2013	2	2	4	25	4
2013	2	3	1	25	23
2013	2	3	2	25	23
2013	2	3	3	25	23
2013	2	3	4	25	23
2013	2	4	1	25	23
2013	2	4	2	25	23
2013	2	4	3	25	23
2013	2	4	4	25	23
2013	2	5	1	25	23
2013	2	5	2	25	23
2013	2	5	3	25	23
2013	2	5	4	25	23
2013	2	6	1	25	23
2013	2	6	2	25	23
2013	2	6	3	25	23
2013	2	6	4	25	23
2013	2	7	1	25	23
2013	2	7	2	25	23
2013	2	7	3	25	23
2013	2	7	4	25	23
2013	5	1	1	25	4
2013	5	1	2	25	9
2013	5	1	3	25	3
2013	5	1	4	25	6
2013	5	2	1	25	8
2013	5	2	2	25	8
2013	5	2	3	25	3
2013	5	2	4	25	6
2013	5	3	1	25	25
2013	5	3	2	25	25
2013	5	3	3	25	25
2013	5	3	4	25	25
2013	5	4	1	25	25
2013	5	4	2	25	25
2013	5	4	3	25	25
2013	5	4	4	25	25
2013	5	5	1	25	25
2013	5	5	2	25	25
2013	5	5	3	25	25
2013	5	5	4	25	25
2013	5	6	1	25	25
2013	5	6	2	25	25
2013	5	6	3	25	25
2013	5	6	4	25	25
2013	5	7	1	25	25
2013	5	7	2	25	24
2013	5	7	3	25	24
2013	5	7	4	25	25
2013	9	1	1	25	1
2013	9	1	2	25	0
2013	9	1	3	25	5
2013	9	1	4	25	5
2013	9	2	1	25	5
2013	9	2	2	25	7
2013	9	2	3	25	4
2013	9	2	4	25	2
2013	9	3	1	25	23
2013	9	3	2	25	23
2013	9	3	3	25	23
2013	9	3	4	25	23
2013	9	4	1	25	23
2013	9	4	2	25	23
2013	9	4	3	25	23
2013	9	4	4	25	23
2013	9	5	1	25	25
2013	9	5	2	25	25
2013	9	5	3	25	25
2013	9	5	4	25	25
2013	9	6	1	25	25
2013	9	6	2	25	25
2013	9	6	3	25	25
2013	9	6	4	25	25
2014	1	1	1	25	2
2014	1	1	2	25	5
2014	1	1	3	25	4
2014	1	1	4	25	3
2014	1	2	1	25	16
2014	1	2	2	25	12
2014	1	2	3	25	15
2014	1	2	4	25	14
2014	1	3	1	25	25
2014	1	3	2	25	25
2014	1	3	3	25	25
2014	1	3	4	25	25
2014	1	4	1	25	23
2014	1	4	2	25	25
2014	1	4	3	25	25
2014	1	4	4	25	25
2014	1	5	1	25	25
2014	1	5	2	25	25
2014	1	5	3	25	25
2014	1	5	4	25	25
2014	1	6	1	25	25
2014	1	6	2	25	25
2014	1	6	3	25	25
2014	1	6	4	25	25
2014	1	7	1	25	25
2014	1	7	2	25	25
2014	1	7	3	25	23
2014	1	7	4	25	24
2014	2	1	1	25	4
2014	2	1	2	25	8
2014	2	1	3	25	8
2014	2	1	4	25	10
2014	2	2	1	25	12
2014	2	2	2	25	11
2014	2	2	3	25	12
2014	2	2	4	25	13
2014	2	3	1	25	24
2014	2	3	2	25	25
2014	2	3	3	25	25
2014	2	3	4	25	24
2014	2	4	1	25	23
2014	2	4	2	25	24
2014	2	4	3	25	25
2014	2	4	4	25	25
2014	2	5	1	25	25
2014	2	5	2	25	25
2014	2	5	3	25	23
2014	2	5	4	25	25
2014	2	6	1	25	25
2014	2	6	2	25	25
2014	2	6	3	25	25
2014	2	6	4	25	25
2014	3	1	1	25	5
2014	3	1	2	25	6
2014	3	1	3	25	4
2014	3	1	4	25	3
2014	3	2	1	25	13
2014	3	2	2	25	12
2014	3	2	3	25	9
2014	3	2	4	25	7
2014	3	3	1	25	24
2014	3	3	2	25	25
2014	3	3	3	25	24
2014	3	3	4	25	25
2014	3	4	1	25	25
2014	3	4	2	25	25
2014	3	4	3	25	25
2014	3	4	4	25	25
2014	3	5	1	25	25
2014	3	5	2	25	25
2014	3	5	3	25	23
2014	3	5	4	25	25
2014	3	6	1	25	25
2014	3	6	2	25	25
2014	3	6	3	25	25
2014	3	6	4	25	25
2014	3	7	1	25	19
2014	3	7	2	25	20
2014	3	7	3	25	18
2014	3	7	4	25	21
2014	4	1	1	25	5
2014	4	1	2	25	9
2014	4	1	3	25	4
2014	4	1	4	25	6
2014	4	2	1	25	10
2014	4	2	2	25	8
2014	4	2	3	25	8
2014	4	2	4	25	9
2014	4	3	1	25	24
2014	4	3	2	25	25
2014	4	3	3	25	25
2014	4	3	4	25	24
2014	4	4	1	25	25
2014	4	4	2	25	25
2014	4	4	3	25	25
2014	4	4	4	25	25
2014	4	5	1	25	25
2014	4	5	2	25	25
2014	4	5	3	25	24
2014	4	5	4	25	25
2014	4	6	1	25	25
2014	4	6	2	25	25
2014	4	6	3	25	25
2014	4	6	4	25	25
2014	4	7	1	25	14
2014	4	7	2	25	16
2014	4	7	3	25	21
2014	4	7	4	25	19
2014	5	1	1	25	6
2014	5	1	2	25	8
2014	5	1	3	25	11
2014	5	1	4	25	9
2014	5	2	1	25	9
2014	5	2	2	25	6
2014	5	2	3	25	11
2014	5	2	4	25	10
2014	5	3	1	25	25
2014	5	3	2	25	24
2014	5	3	3	25	24
2014	5	3	4	25	25
2014	5	4	1	25	25
2014	5	4	2	25	25
2014	5	4	3	25	25
2014	5	4	4	25	25
2014	5	5	1	25	25
2014	5	5	2	25	25
2014	5	5	3	25	25
2014	5	5	4	25	23
2014	5	6	1	25	25
2014	5	6	2	25	25
2014	5	6	3	25	25
2014	5	6	4	25	25
2014	5	7	1	25	22
2014	5	7	2	25	23
2014	5	7	3	25	22
2014	5	7	4	25	21
2014	6	1	1	25	12
2014	6	1	2	25	12
2014	6	1	3	25	1
2014	6	1	4	25	5
2014	6	2	1	25	12
2014	6	2	2	25	19
2014	6	2	3	25	23
2014	6	2	4	25	21
2014	6	3	1	25	25
2014	6	3	2	25	25
2014	6	3	3	25	25
2014	6	3	4	25	25
2014	6	4	1	25	25
2014	6	4	2	25	25
2014	6	4	3	25	25
2014	6	4	4	25	25
2014	6	5	1	25	25
2014	6	5	2	25	25
2014	6	5	3	25	23
2014	6	5	4	25	25
2014	6	6	1	25	25
2014	6	6	2	25	25
2014	6	6	3	25	25
2014	6	6	4	25	25
2014	6	7	1	25	24
2014	6	7	2	25	23
2014	6	7	3	25	24
2014	6	7	4	25	17
2015	1	1	1	25	3
2015	1	1	2	25	5
2015	1	1	3	25	2
2015	1	1	4	25	6
2015	1	2	1	25	8
2015	1	2	2	25	10
2015	1	2	3	25	10
2015	1	2	4	25	14
2015	1	3	1	25	25
2015	1	3	2	25	24
2015	1	3	3	25	25
2015	1	3	4	25	25
2015	1	4	1	25	23
2015	1	4	2	25	24
2015	1	4	3	25	23
2015	1	4	4	25	24
2015	1	5	1	25	25
2015	1	5	2	25	25
2015	1	5	3	25	25
2015	1	5	4	25	25
2015	1	6	1	25	25
2015	1	6	2	25	25
2015	1	6	3	25	25
2015	1	6	4	25	25
2015	2	1	1	25	5
2015	2	1	2	25	3
2015	2	1	3	25	3
2015	2	1	4	25	2
2015	2	2	1	25	7
2015	2	2	2	26	4
2015	2	2	3	25	4
2015	2	2	4	25	3
2015	2	3	1	25	24
2015	2	3	2	25	25
2015	2	3	3	25	24
2015	2	3	4	25	25
2015	2	4	1	25	22
2015	2	4	2	25	24
2015	2	4	3	25	25
2015	2	4	4	25	25
2015	2	5	1	25	24
2015	2	5	2	25	25
2015	2	5	3	25	25
2015	2	5	4	25	24
2015	2	6	1	25	25
2015	2	6	2	25	25
2015	2	6	3	25	25
2015	2	6	4	25	25
2015	3	1	1	25	9
2015	3	1	2	25	11
2015	3	1	3	25	8
2015	3	1	4	25	8
2015	3	2	1	25	13
2015	3	2	2	25	14
2015	3	2	3	25	12
2015	3	2	4	25	14
2015	3	3	1	25	25
2015	3	3	2	25	25
2015	3	3	3	25	25
2015	3	3	4	25	25
2015	3	4	1	25	25
2015	3	4	2	25	25
2015	3	4	3	25	24
2015	3	4	4	25	25
2015	3	5	1	25	24
2015	3	5	2	25	25
2015	3	5	3	25	25
2015	3	5	4	25	25
2015	3	6	1	25	25
2015	3	6	2	25	24
2015	3	6	3	25	25
2015	3	6	4	25	25
2015	4	1	1	25	4
2015	4	1	2	25	6
2015	4	1	3	25	3
2015	4	1	4	25	4
2015	4	2	1	25	9
2015	4	2	2	25	13
2015	4	2	3	25	11
2015	4	2	4	25	10
2015	4	3	1	25	25
2015	4	3	2	25	25
2015	4	3	3	25	25
2015	4	3	4	25	25
2015	4	4	1	25	25
2015	4	4	2	25	25
2015	4	4	3	25	25
2015	4	4	4	25	25
2015	4	5	1	25	25
2015	4	5	2	25	25
2015	4	5	3	25	25
2015	4	5	4	25	25
2015	4	6	1	25	25
2015	4	6	2	25	25
2015	4	6	3	25	25
2015	4	6	4	25	25
2015	5	1	1	25	4
2015	5	1	2	25	2
2015	5	1	3	25	5
2015	5	1	4	25	5
2015	5	2	1	25	12
2015	5	2	2	25	10
2015	5	2	3	25	6
2015	5	2	4	25	11
2015	5	3	1	25	24
2015	5	3	2	25	25
2015	5	3	3	25	25
2015	5	3	4	25	25
2015	5	4	1	25	23
2015	5	4	2	25	23
2015	5	4	3	25	25
2015	5	4	4	25	25
2015	5	5	1	25	23
2015	5	5	2	25	25
2015	5	5	3	25	25
2015	5	5	4	25	25
2015	5	6	1	25	25
2015	5	6	2	25	25
2015	5	6	3	25	25
2015	5	6	4	25	25
2015	6	1	1	25	4
2015	6	1	2	25	7
2015	6	1	3	25	5
2015	6	1	4	25	6
2015	6	2	1	25	13
2015	6	2	2	25	10
2015	6	2	3	27	7
2015	6	2	4	25	15
2015	7	1	1	25	0
2015	7	1	2	25	1
2015	7	1	3	25	2
2015	7	1	4	25	0
2015	7	2	1	25	5
2015	7	2	2	25	7
2015	7	2	3	25	7
2015	7	2	4	25	6
2015	7	3	1	25	23
2015	7	3	2	25	24
2015	7	3	3	25	22
2015	7	3	4	25	24
2015	7	4	1	25	23
2015	7	4	2	25	19
2015	7	4	3	25	18
2015	7	4	4	25	22
2015	7	5	1	25	23
2015	7	5	2	25	25
2015	7	5	3	25	25
2015	7	5	4	25	25
2015	7	6	1	25	25
2015	7	6	2	25	25
2015	7	6	3	25	24
2015	7	6	4	25	25
2015	8	1	1	25	2
2015	8	1	2	25	1
2015	8	1	3	25	4
2015	8	1	4	25	2
2015	8	2	1	25	4
2015	8	2	2	25	1
2015	8	2	3	25	2
2015	8	2	4	25	2
2015	8	3	1	25	25
2015	8	3	2	25	25
2015	8	3	3	25	24
2015	8	3	4	25	25
2015	8	4	1	25	25
2015	8	4	2	25	25
2015	8	4	3	25	25
2015	8	4	4	25	25
2015	8	5	1	25	24
2015	8	5	2	25	25
2015	8	5	3	25	25
2015	8	5	4	25	23
2015	8	6	1	25	25
2015	8	6	2	25	25
2015	8	6	3	25	25
2015	8	6	4	25	25
